# Supplementary material for: Spatial control of neuronal metabolism through glucose-mediated mitochondrial transport regulation
Source: eLife. 2018 Dec 18;7:e40986. doi: 10.7554/eLife.40986 (PMC6322862; doi:10.7554/eLife.40986)
Supplement: Figure 3—source data 1. [file elife-40986-fig3-data1.m]

set(0, 'defaultLegendInterpreter','latex');
set(0, 'defaulttextInterpreter','latex');
set(0, 'defaultAxesTickLabelInterpreter','latex');

%% simulations for glucose and mitochondrial distribution with varying end c0

%% Generate the data used for Fig. 3a,b
% --------------------

% parameter definitions. Base units: micrometers, seconds
options=struct();
options.D = 140;
options.Km = 0.03e-3*6e23/1000/1e12; % # per um^3
nks = 101;
options.avgmitoden = 0.3; % mitochondrial density, #/um^3
options.gpts = 100; % number of discrete spatial points for evaluating gluc concentration
options.L = 250; % domain length
options.kg = 1.3e5; % glucose consumption rate
options.dttol = 1e-4; % tolerance for glucose difference
options.delt = 1e-5; % timestep
options.nstep = 1e7; % no of time steps
options.ks = 19; % rate of stopping is ks*[gluc], high ks regime
options.kw = 1;
nc0 = 5;
options.gpts = 100;
c0list = [0.1,1,10,56,100]*options.Km; 
gluc_all = zeros(options.gpts,nc0);
Tmito_all = zeros(options.gpts,nc0);
% displaying plots
options.dodisplay = 0;
options.showevery = 1000;
%% run wrapper with varying c0
for j = 1:nc0
    options.c0 = c0list(j);
    options.cend = options.c0;
    [gluc,Tmito,Smito,Smito_int,normdtg,gluc_init,opt,xpos,lmdh,ftc] = runiterativesims(options);
    c0h = opt.c0*(opt.L)^3;
    normdtg_matrix(j) = normdtg;
    ftc_matric(j) = ftc;
    option_list(j) = opt;
    gluc_init_all(:,j) = gluc_init;
    gluc_all(:,j) = gluc;
    gluc_over_c0(:,j) = gluc/c0h; %dimensionless gluc over dimensionless c0
    Tmito_all(:,j) = Tmito;
    Smito_int_all(:,j) = Smito_int;
    Smito_all(:,j) = Smito;
    var_mito(j) = var(xpos,Tmito) ; %variance in mitochondria position distribution;
    varmetric(j) = 6*var_mito(j) - 0.5;
    percent_completed_c0 = (j/nc0 * 100)
end


%% save the workspace
formatOut = 'yyyymmdd';
date = datestr(datetime('today'),formatOut);
%save workspace with today's date'
filename = strcat('workspace_',date,'_c0_ks_100');
save (filename);
%% to plot figure 2 (M(x) for various c0) and the analytical soln
%clear
T = [0,0,1;1,0,0];
x = [0;nc0];
cmap = interp1(x/nc0,T,linspace(0,1,nc0));
figure(1)
pbaspect([1 1 1])
c0 = c0list(1); % 10 times lower than options.Km. Gives the extreme limit

%nondimensionalized units
c0h = c0*(opt.L)^3;
ksh = opt.ks*(options.L)^2 / options.D;
Kmh = opt.Km*(opt.L)^3;
Lh = 1;
avgmitodenh = opt.avgmitoden*opt.L^3;
nmitoA = opt.avgmitoden*opt.L;
for c = 1:1:nc0
    accum(c) = 6*var(xpos*options.L,Tmito_all(:,c))/options.L^2 -0.5;
    plot(xpos,Tmito_all(:,c),'Color',cmap(c,:),'LineWidth',1)
    set(gca,'FontSize',18);
    pbaspect([1 1 1])
    hold all
end

% Mito distribution from analytical gluc solution
gluc_calc = c0h * cosh((xpos-Lh/2)./(Lh * lmdh)) ./ cosh(0.5/lmdh);
dx = Lh/(options.gpts - 1);
ksx = options.ks *options.L^2/options.D* gluc_calc ./ (Kmh + gluc_calc);
ksx_int = dx * trapz(ksx);
kwh = opt.kw*options.L^2/options.D;
Tmito_calc = (ksx/kwh + 1) ./ (Lh + (ksx_int/kwh));
plot(xpos,Tmito_calc,'k--','LineWidth',2);

hold off
xlabel('position along axon ($x/L$)')
ylabel('normalized mito density ($M(x)/\overline{M}$)')
legend('0.1','1','10','56','100','Analytical Solution') % c0h values
set(gca, 'FontSize',16)
axis square

%% plot gluc/c0 vs xpos 
figure(2)
pbaspect([1 1 1])
for c = 1:1:nc0
    plot(xpos,gluc_over_c0(:,c),'Color',cmap(c,:),'LineWidth',2)
    set(gca,'FontSize',18);
    pbaspect([1 1 1])
    hold all
end

plot(xpos,gluc_calc/c0h,'k--','LineWidth',2); %analytical solution for glucose 

ylim([0,1])
hold off
xlabel('position along axon ($x/L$)')
ylabel('glucose concentration/$c_0$ ') 
legend('0.1','1','10','56','100','Analytical Solution') % c0h values
axis square
set(gca,'Position',[0.05 0.05 0.85 0.9],'XTickLabel',[],'YTickLabel',[],'LineWidth',1)
