# Supplementary material for: Spatial control of neuronal metabolism through glucose-mediated mitochondrial transport regulation
Source: eLife. 2018 Dec 18;7:e40986. doi: 10.7554/eLife.40986 (PMC6322862; doi:10.7554/eLife.40986)
Supplement: Figure 4—source data 1. [file elife-40986-fig4-data1.m]

set(0, 'defaultLegendInterpreter','latex');
set(0, 'defaulttextInterpreter','latex');
set(0, 'defaultAxesTickLabelInterpreter','latex');
%% simulations for localized glucose entry model

% ------------------
%% Generate the data used for the surface plots in Fig. 4a,b

% parameter definitions. Base units: micrometers, seconds
options.D = 140;
options.Km = 0.03e-3*6e23/1000/1e12; % # per um^3
options.r = 0.4; %radius of axon
options.avgmitoden = 0.3; % #/um^3
options.gpts = 100;
options.L = 250;
options.kg = 1.3e5;
% tolerance for glucose difference
options.dttol = 1e-4;
options.delt = 1e-5; % time step
options.nstep = 1e8; % no of steps
% displaying plots
options.dodisplay = 0;
options.showevery=1000;

%parameter ranges for c0 and ks for the surface plots 

c0_llim = 1e-2*options.Km;
c0_ulim = 1e3*options.Km;
nc0 = 102;
ks_llim = 1e-2;
ks_ulim = 1e2;
nks = 101;

c0list = logspace(log10(c0_llim),log10(c0_ulim),nc0);
kslist = logspace(log10(ks_llim),log10(ks_ulim),nks);

gluc_all = zeros(options.gpts,nc0,nks);
Tmito_all = zeros(options.gpts,nc0,nks);

%save the workspace
formatOut = 'yyyymmdd';
date = datestr(datetime('today'),formatOut);
%save workspace with today's date'
filename = strcat('workspace_',date,'_ks_c0');
%% run wrapper with varying ks and c0
for i = 1:1:nks
    options.ks = kslist(i);
    for j = 1:1:nc0
        options.c0 = c0list(j);
        options.cend = options.c0;
        [gluc,Tmito,Smito,Smito_int,normdtg,gluc_init,opt,xpos,lmdh,ftc] = runiterativesims(options);
        normdtg_matrix(i,j) = normdtg;
        ftc_matric(i,j) = ftc;
       % option_list(i,j) = opt;
        gluc_init_all(:,i,j) = gluc_init;
        gluc_all(:,i,j) = gluc;
        Tmito_all(:,i,j) = Tmito;
        Smito_int_all(:,i,j) = Smito_int;
        Smito_all(:,i,j) = Smito;
        var_mito(i,j) = var(xpos,Tmito) ; %variance in mitochondria position distribution;
        varmetric(i,j) = 6*var_mito(i,j) - 0.5; %Lh = 1 
    end
    percent_completed = (i/nks * 100)
    save (filename);
end

%% get surface plot of accumulation metric A vs c0 and ks (Fig. 4a)
load('workspace_20180821_ks_c0.mat');
varmetric = 6*var_mito- 0.5; %Lh = 1, Accumulation metric
colormap jet;
c0hat = c0list/options.Km;
kshat = kslist / opt.kw;
pcolor(c0hat,kshat,varmetric); shading flat
xlabel('boundary glucose concentration ($\hat{c_0}$)')
ylabel('stopping rate($\hat{k_s}$)')
cb = colorbar
caxis([0,0.7])
axis square
set(gca,'XScale','log','YScale','log')
set(gca,'layer','top','LineWidth',1)


%% get surface plot of Smito_int vs c0 and ks (Fig. 4b)
colormap jet;
Smito_int_plot = (squeeze(Smito_int_all));
pcolor(c0hat,kshat,Smito_int_plot); shading flat
set(gca,'XScale','log','YScale','log')

%plot the limit where Smito_int (fraction stopped) is 0.95
Smito_threshold = 0.95;
c0ind = 64:nc0;

for cc = 1:length(c0ind)
    kscut(cc) = interp1(Smito_int_plot(:,c0ind(cc)),kslist,0.95);
end
hold all
loglog(c0hat(c0ind),kscut,'k--','LineWidth',2)
hold off

xlabel('boundary glucose concentration ($\hat{c_0}$)')
ylabel('stopping rate($\hat{k_s}$)')        
cb = colorbar
caxis([0,1]) %fraction stopped
axis square
set(gca,'layer','top','LineWidth',1)

%% generate data set for Fig. 4c-d
% parameter definitions. Base units: micrometers, seconds
options.D = 140;
options.Km = 0.03e-3*6e23/1000/1e12; % # per um^3
options.r = 0.4; %radius of axon
options.avgmitoden = 0.3; % #/um^3
options.gpts = 100;
options.L = 250;
options.kg = 1.3e5;
options.nmito =  0.3*options.L*pi*options.r^2; % number of mitochondria
options.msize = 1;
% tolerance for glucose difference
options.dttol = 1e-4;
options.delt = 1e-5; % time step
options.nstep = 1e8; % no of steps
% displaying plots
options.dodisplay = 0;
options.showevery=1000;

%parameter ranges for c0 and ks for the surface plots 

c0_llim = 1e-2*options.Km;
c0_ulim = 1e3*options.Km;
nc0 = 102;
lh_llim = -2;
lh_ulim = 0;
nlh = 101;
c0list = logspace(log10(c0_llim),log10(c0_ulim),nc0);
lhlist = logspace(lh_llim,lh_ulim,nlh);
kslist = [2,5,10,100,inf];
nks = length(kslist);

%gluc_all = zeros(options.gpts,nc0,nlh,nks);
%Tmito_all = zeros(options.gpts,nc0,nlh,nks);

for k = 1:1:nks
    if (kslist(k)==inf)
        options.ks = 1;
        options.highks = 1;
    else
        options.ks = kslist(k);
        options.highks = 0;
    end
    
    for i = 1:nlh
        lambda_hat = lhlist(i);
        options.kg = options.D*options.Km/options.avgmitoden/options.L^2/lambda_hat^2;
        for j = 1:1:nc0
            options.c0 = c0list(j);
            options.cend = options.c0;
            [gluc,Tmito,Smito,Smito_int,normdtg,gluc_init,opt,xpos,lmdh,ftc] = runiterativesims(options);
            normdtg_matrix(i,j,k) = normdtg;
            ftc_matric(i,j,k) = ftc;
           % option_list(i,j,k) = opt;
            gluc_init_all(:,i,j,k) = gluc_init;
            gluc_all(:,i,j,k) = gluc;
            Tmito_all(:,i,j,k) = Tmito;
            Smito_int_all(:,i,j,k) = Smito_int;
            Smito_all(:,i,j,k) = Smito;
            var_mito(i,j,k) = var(xpos,Tmito) ; %variance in mitochondria position distribution;
            varmetric(i,j,k) = 6*var_mito(i,j,k)- 0.5;
        end
        
        percent_completed = (i/nlh * 100) * (k/nks)
        %save the workspace
        formatOut = 'yyyymmdd';
        date = datestr(datetime('today'),formatOut);
        %save workspace with today's date'
        
        filename = sprintf('workspace_%s_lhc0_ks_%d.mat',date,options.ks); %save individual ks files if needed
        save (filename);
    end
end
%save the workspace
formatOut = 'yyyymmdd';
date = datestr(datetime('today'),formatOut);
%save workspace with today's date'
filename = strcat('workspace_',date,'lhc0_ks_2_5_10_100');
save (filename);

%% generate surface plot Fig. 4c
load('workspace_20180822lhc0_ks_2_5_10_100.mat')
varmetric = 6*var_mito- 0.5; %Lh = 1;
c0hlist = c0list / options.Km;
colormap jet;
ksind = 3;
pcolor(lhlist,c0hlist,varmetric(:,:,ksind)'); shading flat
set(gca,'XScale','log','YScale','log')
ylabel('boundary glucose concentration ($\hat{c_0}$')
xlabel('glucose decay length ($\hat{\lambda}$)')
ylim([1e-2,1e3]);
xlim([1e-2,1]);
cb = colorbar

%set(cb,'TickLabels',[])
set(gca,'layer','top','LineWidth',1)

%% %% look at conc necessary to achieve variance cutoff 
clear
load('workspace_20180822lhc0_ks_2_5_10_100.mat')
ncol = nks-1; %exclude inf ks limit
cmap = interp1(1:2,[0,0,1;1,0,0],linspace(1,2,ncol));

%varmetric = 6*var_mito - 0.5;
for k = 1:1:nks-1
    % upper end
    cutoff = 0.2;
    c0vals = c0list / options.Km;
    for i = 1:1:length(lhlist)
        [M,I] = max(varmetric(i,:,k));
        if (M<cutoff || varmetric(i,end,k)>cutoff)
            c0cutoffU(i,k) = NaN;
        else
            c0cutoffU(i,k) = interp1(varmetric(i,I:end,k),c0vals(I:end),cutoff);
        end
    end
    
    
    % (lower end)
    for i = 1:1:length(lhlist)
        [M,I] = max(varmetric(i,:,k));
        if (M<cutoff || varmetric(i,end,k)>cutoff)
            c0cutoffL(i,k) = NaN;
        else
            c0cutoffL(i,k) = interp1(varmetric(i,1:I,k),c0vals(1:I),cutoff);
        end
    end    
    
    
    % plot
    %ll = logspace(-2,-1);
    loglog(lhlist,c0cutoffU(:,k),lhlist,c0cutoffL(:,k),'Color',cmap(k,:),'LineWidth',2)
    hold on;
end
xlim([1e-2,0.3]);
axis square
xlabel('glucose decay length $\hat{\lambda}$')
ylabel('boundary $\hat{c_0}$ to get 0.2 cutoff')
hold on;
%% Plot high ks limit on the surface plot too
%only upper cutoff exists
clear;
load('workspace_20180822lhc0_ks_2_5_10_100.mat')
cutoff = 0.2;
c0vals = c0list / options.Km;
for i = 1:1:length(lhlist)
    [M,I] = max(varmetric(i,:,end)');
    if (M<cutoff || varmetric(i,end,end)>cutoff)
        c0cutoffU(i) = NaN;
    else
        c0cutoffU(i) = interp1(varmetric(i,I:end,end),c0vals(I:end),cutoff);
    end
end

% plot
loglog(lhlist,c0cutoffU,'k--','LineWidth',2)
hold on;
xlim([1e-2,0.3])

%% add lines for appropriate lh
lh=0.03;
cutoff = 0.2;
c0vals = c0list / options.Km;
k = 3;
%recalculate cutoff for ks = 10
for i = 1:1:length(lhlist)
    [M,I] = max(varmetric(i,:,k));
    if (M<cutoff || varmetric(i,end,k)>cutoff)
        c0cutoffU(i) = NaN;
    else
        c0cutoffU(i) = interp1(varmetric(i,I:end,k),c0vals(I:end),cutoff);
    end
end

c0cut= interp1(lhlist,c0cutoffU,0.03);

plot([lh lh 1e-2],[1e-2,c0cut,c0cut],'k-.')
