# Supplementary material for: Spatial control of neuronal metabolism through glucose-mediated mitochondrial transport regulation
Source: eLife. 2018 Dec 18;7:e40986. doi: 10.7554/eLife.40986 (PMC6322862; doi:10.7554/eLife.40986)
Supplement: Figure 5—source data 1. [file elife-40986-fig5-data1.m]

set(0, 'defaultLegendInterpreter','latex');
set(0, 'defaulttextInterpreter','latex');
set(0, 'defaultAxesTickLabelInterpreter','latex');
%% Plot glucose metabolic flux as a function of mitochondrial stopping rate, for different edge c0

%% generate the data used for Fig. 5
% run iterative sims to get total glucose consumption vs ks
options=struct();
options.D = 140;
options.Km = 0.03e-3*6e23/1000/1e12; % # per um^3
options.avgmitoden = 0.3; % #/um^3
options.gpts = 100;
options.L = 250;
options.kg = 1.3e5;
options.dttol = 1e-4;
options.delt = 1e-5;
options.nstep = 1e7;
options.kw = 1;
options.dodisplay = 0;
options.gpts = 100;
c0list = [0.1,0.2,0.5,1,2]/0.03*options.Km; %change the range of c0 to look better in figures
nc0 = length(c0list);
gluc_all = zeros(options.gpts,nc0);
Tmito_all = zeros(options.gpts,nc0);

%%
nk=30;
kslist = logspace(-2,3,nk);
kgh = options.kg*(options.L)^2/options.D;
Kmh = options.Km*options.L^3;
Lh = options.L /options.L;
avgmitodenh = options.avgmitoden*options.L^3;

allgluc = zeros(options.gpts,nk);
allTmito = allgluc;
consumption = zeros(1,nk);
for c0 = 1:1:nc0
    options.c0 = c0list(c0);
    for kc= 1:nk
        options.ks = kslist(kc);
        [gluc_itr,Tmito_itr,Smito_itr,Smito_int_itr,normdtg,gluc_init,opt,xpos,lmdh,ftc] = runiterativesims(options);
        allgluc(:,kc,c0) = gluc_itr;
        allTmito(:,kc,c0) = Tmito_itr;
        % get total glucose consumption, dimensionless units
        integrand = (kgh * avgmitodenh*Lh) * (gluc_itr(2:end-1) .* Tmito_itr(2:end-1)) ./ (Kmh + gluc_itr(2:end-1));
        consumption(kc,c0) = sum((integrand(2:end)+integrand(1:end-1))/2)*(xpos(2)-xpos(1));
    end
end

%%
% convert to # of gluc per second per mitochondrion
r = 0.4; %radius of axon
lscale = opt.L; tscale = opt.L^2/opt.D;
scl = 1/lscale^3*1/tscale*pi*r^2*opt.L / (opt.avgmitoden*pi*r^2*opt.L);
ncol = length(c0list);
cmap = interp1(1:2,[0,0,1;1,0,0],linspace(1,2,ncol));

for c0 = 1:1:nc0
    loglog(kslist,consumption(:,c0)*scl,'-','LineWidth',2,'Color',cmap(c0,:))
    hold all;
end

hold off
ylim([1e4,1.2e5])
xlim([1e-1,1e3])
xlabel('stopping rate $\hat{k_s}$')
ylabel('glucose consumed ($s^{-1} mito^{-1}$)')
legend('$c_0 = 0.1$ mM','$c_0 = 0.2$ mM','$c_0  = 0.5$ mM','$c_0 = 1$ mM','$c_0 = 2$ mM') % c0 values
set(gca, 'FontSize',16)
axis square
