# Supplementary material for: Spatial control of neuronal metabolism through glucose-mediated mitochondrial transport regulation
Source: eLife. 2018 Dec 18;7:e40986. doi: 10.7554/eLife.40986 (PMC6322862; doi:10.7554/eLife.40986)
Supplement: Figure 6—source data 1. [file elife-40986-fig6-data1.m]

set(0, 'defaultLegendInterpreter','latex');
set(0, 'defaulttextInterpreter','latex');
set(0, 'defaultAxesTickLabelInterpreter','latex');
%% simulations for uniform permeability model, in slow diffusion regime 

% ------------------
%% Generate the data used for the surface plots in Fig. 6d-f
% --------------------

% parameter definitions. Base units: micrometers, seconds
options.Km = 0.03e-3*6e23/1000/1e12; 
options.PKm = 2.87e-3*6e23/1000/1e12;
options.r = 0.4; %radius of axon
options.ks = 0*19/options.Km; % rate of stopping is ks*[gluc], high ks regime
options.msize = 1;
options.D = 140;
options.kg = 1.3e5;
options.L = 1e3;
options.nmito = 0.3*options.L*pi*options.r^2; % number of mitochondria
options.kw = 1;
options.gpts = 100; % number of discrete spatial points for evaluating gluc concentration
options.delt = 1e-6; 
options.nstep = 1e8; 
options.c0 = 1e-3*6e23/1000/1e12; %Using upper limit on brain glucose
options.cend = 0e-3*6e23/1000/1e12; %as low as it can get
options.avgmitoden=0.3; % mitochondrial density, #/length^3
options.P = 2e-2; %permeability in microns/sec 
% tolerance for glucose difference
options.dttol = 1e-3 * options.c0; %gluc is expressed in terms of #/vol
% displaying plots
options.dodisplay = 0;
options.showevery = 1000;

options.highks = 0;
%% Run wrapper with varying c0 and varying Pbykg
nc0 = 101;
cavgulim = options.Km*100;
cavgllim = options.Km*1;
cavglist = linspace(cavgllim,cavgulim, nc0);
ngamma = 102;
gammalist = linspace(0.01,4,ngamma);

%% filename
formatOut = 'yyyymmdd';
date = datestr(datetime('today'),formatOut);
%save workspace with today's date
filename = strcat('workspace_slowdiffusion_',date,'_gamma_cavg_lin_ks0');

%%
for i = 1:1:nc0
    cavg = cavglist(i);
    options.c0 = cavglist(i)*2;    
    options.dttol = 1e-3 * (cavg * options.L^3);
    for j = 1:1:ngamma
        %options.dodisplay = 1;
        Pbykg = gammalist(j)*options.avgmitoden*options.r*(options.PKm+cavg)/(2*options.PKm*cavg);
        options.Pbykg = Pbykg;
        [gluc,M,gluc_init,opt,xpos,ftc,normdg,glucplus,glucminus] = slowdiffusionsim(options);
        ftc_matrix(i,j) = ftc;
        option_list(i,j) = opt;
        %gluc_init_all(:,i,j) = gluc_init;
        %normdglist(i,j) = normdg;
        gluc_all(:,i,j) = gluc;
        M_all(:,i,j) = M;
    end
    %     save (filename);
    completed = i/nc0 * 100
end
save(filename);

% ----------------
%% load in data, compare to case with uniform distribution
load('workspace_slowdiffusion_20180605_gamma_cavg_lin_ks0')
M_all_unif = M_all; gluc_all_unif = gluc_all; 
load('workspace_slowdiffusion_20180605_gamma_cavg_lin')

%% calculate mitochondrial enrichment
enrichind = find(xpos<0.1);
avgmitodenh = options.avgmitoden * (options.L)^3;
Lh = options.L/options.L;
for cc = 1:nc0
    for gc = 1:ngamma
        % enrichment of mitochondria
        Tmito = M_all(:,cc,gc) / (avgmitodenh*Lh);
        mitomean(cc,gc) = trapz(Tmito.*xpos)*(xpos(2)-xpos(1));
        mitomean(cc,gc) = (mitomean(cc,gc)-(options.L/2))/(options.L/2);
               
        normfact = xpos(enrichind(end));
        enrichment(cc,gc) = trapz(Tmito(enrichind))*(xpos(2)-xpos(1))/normfact;
    end
end

%% surface plot of mitochondrial enrichment (Fig 6d)
pcolor(gammalist,cavglist/options.Km,enrichment)
exptcavg = 2.5*1e-3/1000/1e12*6e23;
exptgamma = 2*options.P/options.kg*options.PKm*exptcavg/(options.avgmitoden *options.r*(options.PKm+cavg));
hold all
plot(exptgamma,exptcavg/options.Km,'w.','MarkerSize',30)

braincavg = [0.5,1.5]*1e-3/1000/1e12*6e23;
braingamma = 2*options.P/options.kg*options.PKm*braincavg./(options.avgmitoden *options.r*(options.PKm+braincavg));
plot(braingamma,braincavg/options.Km,'w','LineWidth',4)
hold off
colormap jet
shading flat

xlim([0,3])
xlabel('entry to consumption ratio $\gamma$')
ylabel('external glucose $\overline{G_\mathrm{ext}}/K_M$')
set(gca,'FontSize',16)
cb = colorbar;
caxis([1,1.5])

%% Calculate metabolic enhancement
avgmitodenh = options.avgmitoden * (options.L)^3;
Lh = options.L/options.L;
Kmh = options.Km*options.L^3;
% use ind = 1:100 to get overall enhancement (Fig 6f)
% use ind = 1:10 to get enhancement in distal region (Fig. 6e)
ind = 1:10;
for cc = 1:nc0
    for gc = 1:ngamma
        
        meta_u = M_all_unif(:,cc,gc).*gluc_all_unif(:,cc,gc)./(Kmh + gluc_all_unif(:,cc,gc));
        meta = M_all(:,cc,gc).*gluc_all(:,cc,gc)./(Kmh + gluc_all(:,cc,gc));
        
        enhancement(cc,gc) = trapz(meta(ind))/trapz(meta_u(ind));
    end
end

%% Make surface plot of relative enhancement (Fig. 6e, f)
pcolor(gammalist,cavglist/options.Km,enhancement)
colormap jet
xlim([0,3])
hold all

braincavg = [0.5,1.5]*1e-3/1000/1e12*6e23;
braingamma = 2*options.P/options.kg*options.PKm*braincavg./(options.avgmitoden *options.r*(options.PKm+braincavg));
plot(braingamma,braincavg/options.Km,'w','LineWidth',4)
hold off
shading flat
cb = colorbar;

set(gca,'FontSize',16)
xlabel('entry to consumption ratio $\gamma$')
ylabel('external glucose $\overline{G}_\mathrm{ext}/K_M$')

%% plot glucose distribution (Fig 6a)
% plots of glucose distribution relative to avg interior glucose
cc = 17;
gshow = [3, 14, 27, 52];
% gamma values shown
disp(gammalist(gshow))
Kmh = options.Km * (options.L^3);
ncol = length(gshow);
cmat = interp1(1:2,[0,0,1;1,0,0],linspace(1,2,ncol))

for gcc = 1:length(gshow)
    gc = gshow(gcc);
    %meangluc = mean(gluc_all(:,cc,gc));
    plot(1-flipud(xpos),flipud(gluc_all(:,cc,gc))/Kmh,'Color',cmat(gcc,:))
    hold all
end
Gmax = 2*cavglist(17)/options.Km;
Gext = Gmax*(1-xpos);
plot(1-flipud(xpos),flipud(Gext),'--k');
hold off

xlabel('position along axon ($x/L$)')
ylabel('intracellular gluc $G(x)/K_M$')
legend('0.1','0.5','1','2') % gamma values (approx)
set(gca, 'FontSize',16)

%% 
% plots of glucose distribution relative to avg interior glucose (Fig. 6B)
cc = 17;
gshow = [3, 14, 27,  52];
% show which gamma values are plotted
disp(gammalist(gshow))
ncol = length(gshow);
cmat = interp1(1:2,[0,0,1;1,0,0],linspace(1,2,ncol))

for gcc = 1:length(gshow)
    gc = gshow(gcc);
    meangluc = mean(gluc_all(:,cc,gc));
    plot(1-flipud(xpos),flipud(gluc_all(:,cc,gc))/meangluc,'Color',cmat(gcc,:))
    hold all
end
hold off

xlabel('position along axon ($x/L$)')
ylabel('normalized gluc $G(x)/\overline{G}$')
legend('0.1','0.5','1','2') % gamma values (approx)
set(gca, 'FontSize',16)

%%
%  plots of mitochondrial distribution (Fig. 6C)
cc = 17;
gshow = [3, 14, 27,  52];
% show which gamma values are plotted
disp(gammalist(gshow))
ncol = length(gshow);
cmat = interp1(1:2,[0,0,1;1,0,0],linspace(1,2,ncol))

for gcc = 1:length(gshow)
    gc = gshow(gcc);    
    plot(1-flipud(xpos),flipud(M_all(:,cc,gc))/options.L^3/options.avgmitoden,'Color',cmat(gcc,:))
    hold all
end
hold off

xlabel('position along axon ($x/L$)')
ylabel('normalized gluc $G(x)/\overline{G}$')
legend('0.1','0.5','1','2') % gamma values (approx)
set(gca, 'FontSize',16)
