# Supplementary material for: Spatial control of neuronal metabolism through glucose-mediated mitochondrial transport regulation
Source: eLife. 2018 Dec 18;7:e40986. doi: 10.7554/eLife.40986 (PMC6322862; doi:10.7554/eLife.40986)
Supplement: Appendix 3—figure 1—source data 1. [file elife-40986-app3-fig1-data1.m]

set(0, 'defaultLegendInterpreter','latex');
set(0, 'defaulttextInterpreter','latex');
set(0, 'defaultAxesTickLabelInterpreter','latex');

%% Simulations to compare diffusion and no diffusion limit and effect of length 
% Fig A3.1 a-d
%% Generate data for Fig. A3.1 a-d
% parameter definitions. Base units: micrometers, seconds
options = struct();
options.r=0.4;
r = options.r;
options.Km = 0.03e-3*6e23/1000/1e12; 
options.PKm = 2.87e-3*6e23/1000/1e12;
options.ks = 19/options.Km; % rate of stopping is ks*[gluc], high ks regime
options.msize = 1;
options.D = 140;
options.kg = 1.3e5/(pi*r^2*options.Km*options.msize);
options.avgmitoden=0.3; % mitochondrial density, #/length^3
options.gpts = 100; % number of discrete spatial points for evaluating gluc concentration
options.delt = 1e-4; 
options.nstep = 1e10; % number of steps to run
options.c0 = 1e-3*6e23/1000/1e12; %Using upper limit on brain glucose
options.cend = 0.0*6e23/1000/1e12; %lower limit brain glucose
% tolerance for "small time derivative"
options.dttol = 1e-3;
% displaying plots
options.dodisplay = 1;
options.showevery = 10000;

Llist = [100 1000 1e5]; %lengths in microns
formatOut = 'yyyymmdd';
date = datestr(datetime('today'),formatOut);

%% Run wrapper with varying c0 and varying gamma
nc0 = 101;
cavgulim = options.Km*100;
cavgllim = options.Km*1;
cavglist = linspace(cavgllim,cavgulim, nc0);
ngamma = 102;
gammalist = linspace(0.01,4,ngamma);
%%

for l = 1:length(Llist)
    options.L = Llist(l);
    options.nmito = 0.3*options.L*pi*r^2;
    L = num2str(Llist(l));
    filename = strcat('workspace_MMP_',date,'_gamma_cavg_L',L,'um');
    for i = 1:1:nc0
        cavg = cavglist(i);
        options.c0 = cavglist(i)*2;
        for j = 1:1:ngamma
            Pbykg = gammalist(j)*options.avgmitoden*r*(options.PKm+cavg)/(2*options.PKm*cavg);
            options.P = 2/r * Pbykg*(options.kg*(pi*r^2*options.Km*options.msize));
            [gluc,Tmito,Smito,Smito_int,normdtg,gluc_init,opt,xpos,lmdh,ftc] = nonlinearPsims(options);
            ftc_matrix(i,j) = ftc;
            option_list(i,j) = opt;
            gluc_init_all(:,i,j) = gluc_init;
            gluc_all(:,i,j) = gluc;
            Tmito_all(:,i,j) = Tmito;
            Smito_all(:,i,j) = Smito;
            [i j]
        end
        [l/length(Llist) i/nc0] %show proportion completed
        save (filename);
    end
end

%% get data set for uniformly spread mitochondria, ks = 0
options.ks = 0;
Llist = [100 1000 1e5]; %lengths in microns
formatOut = 'yyyymmdd';
date = datestr(datetime('today'),formatOut);
%%
for l = 1:length(Llist)
    options.L = Llist(l);
    options.nmito = 0.3*options.L*pi*r^2;
    L = num2str(Llist(l));
    filename = strcat('workspace_MMP_',date,'_gamma_cavg_L',L,'um_ks0');
    for i = 1:1:nc0
        cavg = cavglist(i);
        options.c0 = cavglist(i)*2;
        for j = 1:1:ngamma
            Pbykg = gammalist(j)*options.avgmitoden*options.r*(options.PKm+cavg)/(2*options.PKm*cavg);
            options.P = 2/r * Pbykg*(options.kg*(pi*r^2*options.Km*options.msize));
            [gluc,Tmito,Smito,Smito_int,normdtg,gluc_init,opt,xpos,lmdh,ftc] = nonlinearPsims(options);
            ftc_matrix(i,j) = ftc;
            option_list(i,j) = opt;
            gluc_init_all(:,i,j) = gluc_init;
            gluc_all(:,i,j) = gluc;
            Tmito_all(:,i,j) = Tmito;
            Smito_all(:,i,j) = Smito;
        end
        save (filename);
        [l/length(Llist) i/nc0] %show proportion completed
    end
    save(filename);
end


%%
load('workspace_MMP_20180606_gamma_cavg_L1000um_cend0_ks0.mat');
M_all_unif = Tmito_all*options.avgmitoden; gluc_all_unif = gluc_all*options.Km; 
%%
load('workspace_MMP_20180606_gamma_cavg_L1000um_cend0.mat')
M_all = Tmito_all*options.avgmitoden; gluc_all_nonunif = gluc_all*options.Km;
%% find enrichment in distal 10pc region

enrichind = find(xpos<0.1);
avgmitodenh = options.avgmitoden * (options.L)^3;
Lh = options.L/options.L;
enrichment = zeros(101,102);
for cc = 1:size(Tmito_all,2)
    for gc = 1:ngamma
        % enrichment of mitochondria
        Tmito = Tmito_all(:,cc,gc);
        mitomean(cc,gc) = trapz(Tmito.*xpos)*(xpos(2)-xpos(1));
        mitomean(cc,gc) = (mitomean(cc,gc)-(options.L/2))/(options.L/2);
               
        normfact = xpos(enrichind(end));
        enrichment(cc,gc) = trapz(Tmito(enrichind))*(xpos(2)-xpos(1))/normfact;
    end
end

%% make surface plot Fig. A3.1c
pcolor(gammalist,cavglist/options.Km,enrichment)
exptcavg = 2.5*1e-3/1000/1e12*6e23;
options.P = 2*0.02/r;
exptgamma = options.P/(options.kg*(pi*r^2*options.Km*options.msize))*options.PKm*exptcavg/(options.avgmitoden *(options.PKm+cavg));
hold all
plot(exptgamma,exptcavg/options.Km,'w.','MarkerSize',30)

braincavg = [0.5,1.5]*1e-3/1000/1e12*6e23;
braingamma = options.P/(options.kg*(pi*r^2*options.Km*options.msize))*options.PKm*braincavg./(options.avgmitoden *(options.PKm+braincavg));
plot(braingamma,braincavg/options.Km,'w','LineWidth',4)
hold off
colormap jet
xlim([0,3])
xlabel('entry to consumption ratio $\gamma$')
ylabel('external glucose $\overline{G_{ext}}/K_M$')
shading flat
cb = colorbar
caxis([1,1.5])


%% calculate metabolic enhancement in distal 10pc region

ind = 1:10;
for cc = 1:101
    for gc = 1:ngamma
        meta_u = M_all_unif(:,cc,gc).*gluc_all_unif(:,cc,gc)./(options.Km + gluc_all_unif(:,cc,gc));
        meta = M_all(:,cc,gc).*gluc_all_nonunif(:,cc,gc)./(options.Km + gluc_all_nonunif(:,cc,gc));
        
        enhancement(cc,gc) = trapz(meta(ind))/trapz(meta_u(ind));
    end
end
        
%% plot relative enhancement Fig. A3.1d
pcolor(gammalist,cavglist/options.Km,enhancement)
colormap jet
xlim([0,3])

hold all

braincavg = [0.5,1.5]*1e-3/1000/1e12*6e23;
PKm = 2.87e-3/1000/1e12*6e23;
P = 0.02; kg = 1.3e5; r = 0.4; M = 0.3; 
braingamma = 2*P/kg*PKm*braincavg/M/r./(PKm+braincavg);

plot(braingamma,braincavg/options.Km,'w','LineWidth',4)
hold off
caxis([1,1.4])
hold off

xlabel('entry to consumption ratio $\gamma$')
ylabel('external glucose $\overline{G_{ext}}/K_M$')
shading flat
cb = colorbar

%% compare distributions for different lengths and infinite length limit
load('workspace_MMP_20180606_gamma_cavg_L100um_cend0.mat')
Tmito2 = Tmito_all; gluc2 = gluc_all;
options2 = options;


load('workspace_MMP_20180606_gamma_cavg_L1000um_cend0.mat')
Tmito3 = Tmito_all; gluc3 = gluc_all;
options3 = options;

load('workspace_MMP_20180606_gamma_cavg_L10000um_cend0.mat')
Tmito5 = Tmito_all; gluc5 = gluc_all;
options5 = options;

load('workspace_slowdiffusion_20180605_gamma_cavg_lin')
Mslow = M_all; glucslow = gluc_all;
optionslow = options;
optslowall = option_list;


%% plot glucose distributions Fig. A3.1a
cc=30;
gc = 14;
plot(xpos,gluc2(:,cc,gc),'LineWidth',2,'Color','b')
hold all
plot(xpos,gluc3(:,cc,gc),'LineWidth',2,'Color',[0.5,0,0.5])
hold all
plot(xpos,gluc5(:,cc,gc),'LineWidth',2,'Color','r')
plot(xpos,glucslow(:,cc,gc)/optionslow.L^3/optionslow.Km,'k--','LineWidth',2)
hold off
ylabel('gluc. distribution $G(x) / K_M$')
xlabel('position $x/L$')
legend('$L = 100 \mu m $','$L = 1000 \mu m$','$L = 10000 \mu m$', 'no diffusive term')


%% plot mitochondrial distributions Fig. A3.1b
cc=30;
gc = 14;

plot(xpos,Tmito2(:,cc,gc),'b','LineWidth',2)
hold all
plot(xpos,Tmito3(:,cc,gc),'LineWidth',2,'Color',[0.5,0,0.5])
plot(xpos,Tmito5(:,cc,gc),'LineWidth',2,'Color','r')
plot(xpos,Mslow(:,cc,gc)/optionslow.L^3/optionslow.avgmitoden,'k--','LineWidth',2)
ylabel('mito. distribution $M(x) / \overline{M}$')
xlabel('position $x/L$')
legend('$L = 100 \mu m $','$L = 1000 \mu m$','$L = 10000 \mu m$', 'no diffusive term')
hold off
